# Supplementary material for: The Impact of Dental Care Programs on Individuals and Their Families: A Scoping Review
Source: Dent J (Basel). 2023 Jan 30;11(2):33. doi: 10.3390/dj11020033 (PMC9954911; doi:10.3390/dj11020033)
Supplement: Supplementary file 1 [file dentistry-11-00033-s001.zip]

Archive with 3 entries (3 files):
- Supplementary file 1 Search Strategy.pdf
- Supplementary file 2 Outcomes assessed.pdf
- Supplementary file 3 Program setting classification.pdf
